# Supplementary material for: A Novel Fibromodulin Antagonist Peptide RP4 Exerts Antitumor Effects on Colorectal Cancer
Source: Pharmaceutics. 2023 Mar 14;15(3):944. doi: 10.3390/pharmaceutics15030944 (PMC10053243; doi:10.3390/pharmaceutics15030944)
Supplement: Supplementary file 1 [file pharmaceutics-15-00944-s001.zip]

Archive with 4 entries (4 files):
- SI-Figure S1 Physical property of RP4.tif
- SI-Figure S2 Comparison between RP4 and FMOD antibody.tif
- SI-Figure S3 The toxicity of RP4 in vivo.tif
- Table S1.xlsx
