# Supplementary material for: A Novel Fibromodulin Antagonist Peptide RP4 Exerts Antitumor Effects on Colorectal Cancer
Source: Pharmaceutics. 2023 Mar 14;15(3):944. doi: 10.3390/pharmaceutics15030944 (PMC10053243; doi:10.3390/pharmaceutics15030944)
Supplement: Supplementary file 1 [file pharmaceutics-15-00944-s001.zip › Table S1.xlsx]

## Sheet: Sheet1
Shapiro-Wilk test results of in vivo data
Figure 5C			Control	100mg/kg	150mg/kg
		W	0.9808	0.9224	0.947
		P value	0.9554	0.5227	0.7156
		Passed normality test (alpha=0.05)?	Yes	Yes	Yes
		P value summary	ns	ns	ns
Figure 5D			Control	100mg/kg	150mg/kg
		W	0.9561	0.9282	0.8494
		P value	0.7804	0.5843	0.2242
		Passed normality test (alpha=0.05)?	Yes	Yes	Yes
		P value summary	ns	ns	ns
Figure 5G			Control	100mg/kg	150mg/kg
		W	0.8052	0.9333	0.9361
		P value	0.1118	0.6139	0.631
		Passed normality test (alpha=0.05)?	Yes	Yes	Yes
		P value summary	ns	ns	ns
Figure 5H			Control	100mg/kg	150mg/kg
		W	0.8926	0.8126	0.8278
		P value	0.332	0.0761	0.103
		Passed normality test (alpha=0.05)?	Yes	Yes	Yes
		P value summary	ns	ns	ns
Figure 6F			Control	100mg/kg
		W	0.8713	0.8519
		P value	0.2717	0.2006
		Passed normality test (alpha=0.05)?	Yes	Yes
		P value summary	ns	ns
Figure 7A			lung		spleen
	CD8 T	W	0.9908	0.9356	0.9231	1
		P value	0.8168	0.5098	0.4633	>0.9999
		Passed normality test (alpha=0.05)?	Yes	Yes	Yes	Yes
		P value summary	ns	ns	ns	ns
	NKT	W	0.9973	0.9643	0.9231	0.9505
	NKT	P value	0.8998	0.6369	0.4633	0.5714
		Passed normality test (alpha=0.05)?	Yes	Yes	Yes	Yes
		P value summary	ns	ns	ns	ns
	Treg	W	0.9283	0.7734	1	0.8929
		P value	0.4822	0.0525	>0.9999	0.3631
		Passed normality test (alpha=0.05)?	Yes	Yes	Yes	Yes
		P value summary	ns	ns	ns	ns
Figure 7B			Control	100mg/kg
	IL10	W	0.9053	0.9873
		P value	0.4578	0.9431
		Passed normality test (alpha=0.05)?	Yes	Yes
		P value summary	ns	ns
	IL2	W	0.8995	0.9226
		P value	0.4288	0.5515
		Passed normality test (alpha=0.05)?	Yes	Yes
		P value summary	ns	ns
	IL1β	W	0.9091	0.7636
		P value	0.4779	0.0513
		Passed normality test (alpha=0.05)?	Yes	Yes
		P value summary	ns	ns
	TGF-β	W	0.9577	0.9375
		P value	0.7647	0.639
		Passed normality test (alpha=0.05)?	Yes	Yes
		P value summary	ns	ns
	TNF-α	W	0.829	0.8687
		P value	0.1652	0.2926
		Passed normality test (alpha=0.05)?	Yes	Yes
		P value summary	ns	ns
	IFN-γ	W	0.8074	0.9463
		P value	0.1162	0.6934
		Passed normality test (alpha=0.05)?	Yes	Yes
		P value summary	ns	ns
